# Supplementary material for: Fragility Index and Fragility Quotient in Randomized Controlled Trials on Corticosteroids in ARDS Due to COVID-19 and Non-COVID-19 Etiology
Source: J Clin Med. 2021 Nov 14;10(22):5287. doi: 10.3390/jcm10225287 (PMC8624335; doi:10.3390/jcm10225287)
Supplement: Supplementary file 1 [file jcm-10-05287-s001.zip]

Archive with 1 entries (1 files):
- jcm-1374386-supplementary.pdf
